# Supplementary material for: The Genome-Wide Identification and Expression Profiling of the HSF Gene Family in Ganoderma lucidum Under Temperature Stress
Source: Genes (Basel). 2026 Apr 17;17(4):473. doi: 10.3390/genes17040473 (PMC13116305; doi:10.3390/genes17040473)
Supplement: Supplementary file 1 [file genes-17-00473-s001.zip]

Archive with 1 entries (1 files):
- genes-4254037-supplementary.pdf
